# Supplementary material for: Molecular Characterization of Antimicrobial Resistance and Virulence Genes of Bacterial Pathogens from Bovine and Caprine Mastitis in Northern Lebanon
Source: Microorganisms. 2021 May 27;9(6):1148. doi: 10.3390/microorganisms9061148 (PMC8228836; doi:10.3390/microorganisms9061148)
Supplement: Supplementary file 1 [file microorganisms-09-01148-s001.zip]

Archive with 1 entries (1 files):
- microorganisms-1222938-supplementary.pdf
